# Supplementary material for: Confirmation of the Applicability of Skeletochronology and Estimating the Age Structure of Kaloula borealis (Microhylidae: Anura) at Lake Sihwa, South Korea
Source: Biology (Basel). 2022 Jun 10;11(6):898. doi: 10.3390/biology11060898 (PMC9220234; doi:10.3390/biology11060898)
Supplement: Supplementary file 1 [file biology-11-00898-s001.zip]

Archive with 2 entries (2 files):
- biology-1757600-sup/biology-1757600-supplementary.pdf
- biology-1757600-sup/Table S1_Determination and comparison of threshold diameters of ML and LAG1.xlsx
